# Supplementary material for: One Health Genomic Surveillance at Human–Animal Interfaces in Rural Ghana Reveals Underreported Viruses of Zoonotic and Economic Concern
Source: Viruses. 2026 Jun 3;18(6):644. doi: 10.3390/v18060644 (PMC13308164; doi:10.3390/v18060644)
Supplement: Supplementary file 1 [file viruses-18-00644-s001.zip › TableS1.xlsx]

## Sheet: Sheet1
Animal Common Name	Animal Species Name	Animal ID	Region	Date	Season/Date	Age	Sex	Breed	Clinical Symptoms	Sequencing Pool ID
Pig	Sus scrofa domesticus	P1	Volta	2023-02	Dry Season	Young adult	NA	Mixed	None	1P
Pig	Sus scrofa domesticus	P10	Volta	2023-02	Dry Season	Adult	NA	Mixed	None	8P
Pig	Sus scrofa domesticus	P12	Volta	2023-02	Dry Season	Young adult	NA	Mixed	None	8P
Pig	Sus scrofa domesticus	P3	Volta	2023-02	Dry Season	Young adult	NA	Mixed	None	1P
Pig	Sus scrofa domesticus	P6	Volta	2023-02	Dry Season	Young adult	NA	Mixed	None	1P
Pig	Sus scrofa domesticus	P75	Volta	2023-02	Dry Season	Adult	Male	Mixed	None	8P
Pig	Sus scrofa domesticus	BYP43	Bono East	2023-03	Dry Season	Adult	Female	Large white	None	7P
Pig	Sus scrofa domesticus	FMP1	Ashanti	2023-03	Dry Season	Adult	Female	Mixed	None	1P
Pig	Sus scrofa domesticus	FMP2	Ashanti	2023-03	Dry Season	Adult	Female	Mixed	None	6P
Pig	Sus scrofa domesticus	FMP21	Ashanti	2023-03	Dry Season	Young adult	Female	Mixed	None	5P
Pig	Sus scrofa domesticus	FMP3	Ashanti	2023-03	Dry Season	Young	Female	Mixed	None	6P
Pig	Sus scrofa domesticus	FMP4	Ashanti	2023-03	Dry Season	Young	Female	Mixed	None	6P
Pig	Sus scrofa domesticus	FMP5	Ashanti	2023-03	Dry Season	Young	Female	Mixed	None	6P
Pig	Sus scrofa domesticus	FMP6	Ashanti	2023-03	Dry Season	Young	Male	Mixed	None	5P
Pig	Sus scrofa domesticus	FMP7	Ashanti	2023-03	Dry Season	Young	Female	Mixed	None	5P
Pig	Sus scrofa domesticus	FMP8	Ashanti	2023-03	Dry Season	Young	Male	Mixed	None	5P
Pig	Sus scrofa domesticus	P59	Bono East	2023-03	Dry Season	Young adult	Female	Large white	None	7P
Pig	Sus scrofa domesticus	P11	Volta	2023-07	Rainy season	Young adult	Female	Mixed	None	8P
Pig	Sus scrofa domesticus	P17	Bono East	2023-07	Rainy season	Adult	Male	Large white	None	4P
Pig	Sus scrofa domesticus	P18	Bono East	2023-07	Rainy season	Adult	Female	Large white	None	4P
Pig	Sus scrofa domesticus	P32	Volta	2023-07	Rainy season	Adult	Male	Large white cross		9P
Pig	Sus scrofa domesticus	P58	Bono East	2023-07	Rainy season	Young	Male	Large white	None	7P
Pig	Sus scrofa domesticus	P67	Bono East	2023-07	Rainy season	Adult	Female	Large white	None	7P
Pig	Sus scrofa domesticus	P68	Volta	2023-07	Rainy season	Adult	Female	Mixed	None	8P
Pig	Sus scrofa domesticus	BGP101	Western	2023-08	Rainy season	Young adult	Male	Large white mix	Emaciated	3P
Pig	Sus scrofa domesticus	BGP71	Western	2023-08	Rainy season	Adult	Female	Large white mix	Mange	2P
Pig	Sus scrofa domesticus	BGP78	Western	2023-08	Rainy season	Adult	Female	Large white mix	Mange	2P
Pig	Sus scrofa domesticus	BGP94	Western	2023-08	Rainy season	Young	Male	Mixed	Mange	2P
Pig	Sus scrofa domesticus	BGP95	Western	2023-08	Rainy season	Young	Female	Large white	Mange	3P
Pig	Sus scrofa domesticus	BGP97	Western	2023-08	Rainy season	Young	Female	Large white mix	Mange	3P
Pig	Sus scrofa domesticus	P10	Western	2023-08	Rainy season	Adult	Female	Large white mix	None	2P
Dog	Canis familiaris	FMD33	Ashanti	2023-03	Dry Season	Adult	Male	Mongrel	None	9D
Dog	Canis familiaris	FMD34	Ashanti	2023-03	Dry Season	Adult	Male	Mongrel	None	8D
Dog	Canis familiaris	FMD35	Ashanti	2023-03	Dry Season	Adult	Male	Mongrel	None	8D
Dog	Canis familiaris	FMD39	Ashanti	2023-03	Dry Season	Young	Male	Mongrel	None	9D
Dog	Canis familiaris	FMD41	Ashanti	2023-03	Dry Season	Adult	Female	Mongrel	None	8D
Dog	Canis familiaris	KMD28	Ashanti	2023-03	Dry Season	Adult	Male	Mongrel	None	9D
Dog	Canis familiaris	KMD5	Ashanti	2023-03	Dry Season	Adult	Female	Mongrel	None	8D
Dog	Canis familiaris	KMD52	Ashanti	2023-03	Dry Season	Adult	Male	Mongrel	None	11D
Dog	Canis familiaris	BGD15	Western	2023-08	Rainy season	Young	Male	Local	None	2D
Dog	Canis familiaris	BGD17	Western	2023-08	Rainy season	Adult	Male	Local	None	2D
Dog	Canis familiaris	BGD22	Western	2023-08	Rainy season	Adult	Female	Local	None	2D
Dog	Canis familiaris	D3	Savannah	2023-03	Dry Season	Young adult	Male	Local	None	10D
Dog	Canis familiaris	D53	Savannah	2023-03	Dry Season	Young	Male	Local	None	1D
Dog	Canis familiaris	D13	Savannah	2023-09	Rainy season	Adult	Male	Local	None	1D
Dog	Canis familiaris	D2	Savannah	2023-09	Rainy season	Adult	Female	Local	None	10D
Dog	Canis familiaris	D24	Savannah	2023-09	Rainy season	Adult	Female	Local	None	10D
Dog	Canis familiaris	D29	Savannah	2023-09	Rainy season	Adult	Female	Local	None	10D
Dog	Canis familiaris	D31	Savannah	2023-09	Rainy season	Adult	Female	Local	None	10D
Dog	Canis familiaris	D4	Savannah	2023-09	Rainy season	Adult	Female	Local	None	1D
Dog	Canis familiaris	D5	Savannah	2023-09	Rainy season	Young	Female	Local	None	1D
Dog	Canis familiaris	BGD32	Western	2023-08	Rainy season	Adult	Male	Local	None	2D
Dog	Canis familiaris	BGD35	Western	2023-08	Rainy season	Adult	Male	Local	None	3D
Dog	Canis familiaris	BGD36	Western	2023-08	Rainy season	Adult	Female	Local	None	3D
Dog	Canis familiaris	BGD38	Western	2023-08	Rainy season	Young	Female	Local	None	7D
Dog	Canis familiaris	BGD42	Western	2023-08	Rainy season	Adult	Female	Local	None	7D
Dog	Canis familiaris	BGD42	Western	2023-08	Rainy season	Adult	Female	Local	None	3D
Dog	Canis familiaris	BGD47	Western	2023-08	Rainy season	Adult	Female	Local	None	7D
Dog	Canis familiaris	BGD53	Western	2023-08	Rainy season	Adult	Male	Local	None	3D
Dog	Canis familiaris	BGD54	Western	2023-08	Rainy season	Adult	Male	Local	None	4D
Dog	Canis familiaris	BGD56	Western	2023-08	Rainy season	Adult	Female	Local	None	4D
Dog	Canis familiaris	BGD60	Western	2023-08	Rainy season	Adult	Female	Local	None	4D
Dog	Canis familiaris	BGD65	Western	2023-08	Rainy season	Adult	Female	Local	None	4D
Dog	Canis familiaris	BGD66	Western	2023-08	Rainy season	Adult	Male	Local	None	7D
Dog	Canis familiaris	BGD69	Western	2023-08	Rainy season	Adult	Female	Local	None	5D
Dog	Canis familiaris	BGD71	Western	2023-08	Rainy season	Adult	Male	Local	None	5D
Dog	Canis familiaris	BGD72	Western	2023-08	Rainy season	Adult	Female	Local	None	5D
Dog	Canis familiaris	BGD73	Western	2023-08	Rainy season	Adult	Female	Local	None	5D
Dog	Canis familiaris	BGD75	Western	2023-08	Rainy season	Adult	Female	Local	None	6D
Dog	Canis familiaris	BGD80	Western	2023-08	Rainy season	Adult	Female	Local	None	7D
Dog	Canis familiaris	BGD82	Western	2023-08	Rainy season	Adult	Female	Local	None	6D
Dog	Canis familiaris	BGD83	Western	2023-08	Rainy season	Adult	Male	Local	None	6D
Dog	Canis familiaris	BGD86	Western	2023-08	Rainy season	Adult	Male	Local	None	6D
Cattle	Bos taurus	C94	Western	2023-02	Dry Season	Adult	Female	Local	None	3C
Cattle	Bos taurus	C94	Bono East	2023-03	Dry Season	Adult	Female	Gudali	None	11C
Cattle	Bos taurus	FMC17	Ashanti	2023-03	Dry Season	Young	Male	Mixed	None	7C
Cattle	Bos taurus	FMC47	Ashanti	2023-03	Dry Season	Adult	Female	Mixed	None	6C
Cattle	Bos taurus	KMC16	Ashanti	2023-03	Dry Season	Adult	Female	Mixed	None	6C
Cattle	Bos taurus	KMC27	Ashanti	2023-03	Dry Season	Adult	Female	Mixed	None	6C
Cattle	Bos taurus	KMC4	Ashanti	2023-03	Dry Season	Young adult	Female	Mixed	None	7C
Cattle	Bos taurus	KMC41	Ashanti	2023-03	Dry Season	Adult	Female	Mixed	None	10C
Cattle	Bos taurus	KMC42	Ashanti	2023-03	Dry Season	Adult	Female	Mixed	None	6C
Cattle	Bos taurus	KMC44	Ashanti	2023-03	Dry Season	Adult	Female	Mixed	None	7C
Cattle	Bos taurus	TBC100	Bono East	2023-03	Dry Season	Adult	Male	Sanga	None	11C
Cattle	Bos taurus	TBC64	Bono East	2023-03	Dry Season	Adult	Male	Local	None	11C
Cattle	Bos taurus	TBC95	Bono East	2023-03	Dry Season	Adult	Female	Sanga	None	11C
Cattle	Bos taurus	C10	Western	2023-07	Rainy season	Adult	Female	Mixed	None	9C
Cattle	Bos taurus	C11	Ashanti	2023-07	Rainy season	Adult	Female	Mixed	None	8C
Cattle	Bos taurus	C11	Western	2023-07	Rainy season	Adult	Female	Mixed	None	9C
Cattle	Bos taurus	C12	Ashanti	2023-07	Rainy season	Adult	Female	Mixed	None	8C
Cattle	Bos taurus	C13	Ashanti	2023-07	Rainy season	Adult	Female	Mixed	None	8C
Cattle	Bos taurus	C43	Ashanti	2023-07	Rainy season	Young	Female	Mixed	None	8C
Cattle	Bos taurus	C44	Ashanti	2023-07	Rainy season	Young adult	Female	Mixed	None	9C
Cattle	Bos taurus	C47	Ashanti	2023-07	Rainy season	Young	Female	Mixed	None	2C
Cattle	Bos taurus	C52	Ashanti	2023-07	Rainy season	Adult	Female	Mixed	None	2C
Cattle	Bos taurus	C55	Ashanti	2023-07	Rainy season	Young adult	Female	Mixed	None	2C
Cattle	Bos taurus	C56	Ashanti	2023-07	Rainy season	Adult	Female	Mixed	None	10C
Cattle	Bos taurus	C58	Ashanti	2023-07	Rainy season	Adult	Female	Mixed	None	10C
Cattle	Bos taurus	C60	Ashanti	2023-07	Rainy season	Young adult	Male	Mixed	None	2C
Cattle	Bos taurus	C88	Western	2023-07	Rainy season	Adult	Female	Mixed	None	9C
Cattle	Bos taurus	TBC73	Bono East	2023-07	Rainy season	Young adult	Female	Local	None	11C
Cattle	Bos taurus	C12	Western	2023-08	Rainy season	Young	Female	Yakana-Gudali	None	4C
Cattle	Bos taurus	C15	Western	2023-08	Rainy season	Young	Female	Local	None	4C
Cattle	Bos taurus	C17	Western	2023-08	Rainy season	Young	Female	Mix	None	1C
Cattle	Bos taurus	C18	Western	2023-08	Rainy season	Young	Female	Mix	None	1C
Cattle	Bos taurus	C19	Western	2023-08	Rainy season	Young	Female	Mixed	None	1C
Cattle	Bos taurus	C22	Western	2023-08	Rainy season	Young	Male	Gudali	None	4C
Cattle	Bos taurus	C25	Western	2023-08	Rainy season	Young	Female	Gudali-Tuali	None	4C
Cattle	Bos taurus	C27	Western	2023-08	Rainy season	Young	Male	Gudali-Tuali	None	1C
Cattle	Bos taurus	C49	Western	2023-08	Rainy season	Young	Female	Mix	None	5C
Cattle	Bos taurus	C6	Western	2023-08	Rainy season	Young	Male	Gudali-Tuali	None	5C
Cattle	Bos taurus	C68	Western	2023-08	Rainy season	Adult	Male	Gudali	None	3C
Cattle	Bos taurus	C69	Western	2023-08	Rainy season	Young adult	Male	Gudali	None	5C
Cattle	Bos taurus	C70	Western	2023-08	Rainy season	Adult	Male	Gudali	None	3C
Cattle	Bos taurus	C72	Western	2023-08	Rainy season	Adult	Male	Cross	None	3C
Cattle	Bos taurus	C89	Western	2023-08	Rainy season	Young adult	Male	Cross	None	5C
Bat	Eidolon helvum	BG/11/22/136	Western	2022-11-16	Rainy season	Adult	Female	NA	None	10Eh
Bat	Eidolon helvum	BG/11/22/137	Western	2022-11-16	Rainy season	Adult	Female	NA	None	10Eh
Bat	Epomops buettikoferi	BG/11/22/093	Western	2022-11-14	Rainy season	Adult	Female	NA	None	11Eb
Bat	Epomops buettikoferi	BG/11/22/094	Western	2022-11-14	Rainy season	Adult	Female	NA	None	11Eb
Bat	Epomops buettikoferi	BG/11/22/096	Western	2022-11-14	Rainy season	Adult	Female	NA	None	11Eb
Bat	Epomops buettikoferi	BG/11/22/102	Western	2022-11-14	Rainy season	Adult	Female	NA	None	12Eb
Bat	Epomops buettikoferi	BG/11/22/121	Western	2022-11-16	Rainy season	Adult	Female	NA	None	12Eb
Bat	Epomops buettikoferi	BG/11/22/122	Western	2022-11-16	Rainy season	Adult	Female	NA	None	12Eb
Bat	Epomops buettikoferi	BG/11/22/095	Western	2022-11-14	Rainy season	Adult	Male	NA	None	13Eb
Bat	Epomops buettikoferi	BG/11/22/097	Western	2022-11-14	Rainy season	Subadult	Female	NA	None	13Eb
Bat	Epomops buettikoferi	BG/11/22/098	Western	2022-11-14	Rainy season	Adult	Male	NA	None	13Eb
Bat	Epomops buettikoferi	BG/11/22/100	Western	2022-11-14	Rainy season	Adult	Female	NA	None	13Eb
Bat	Epomops buettikoferi	BG/11/22/101	Western	2022-11-14	Rainy season	Adult	Female	NA	None	14Eb
Bat	Epomops buettikoferi	BG/11/22/123	Western	2022-11-16	Rainy season	Adult	Female	NA	None	14Eb
Bat	Epomops buettikoferi	BG/11/22/124	Western	2022-11-16	Rainy season	Adult	Male	NA	None	14Eb
Bat	Epomops buettikoferi	BG/11/22/125	Western	2022-11-16	Rainy season	Adult	Male	NA	None	14Eb
Bat	Epomops buettikoferi	BG/11/22/126	Western	2022-11-16	Rainy season	Subadult	Male	NA	None	15Eb
Bat	Epomops buettikoferi	BG/11/22/129	Western	2022-11-16	Rainy season	Subadult	Female	NA	None	15Eb
Bat	Epomops buettikoferi	BG/11/22/130	Western	2022-11-16	Rainy season	Subadult	Female	NA	None	15Eb
Bat	Epomops buettikoferi	BG/11/22/134	Western	2022-11-16	Rainy season	Adult	Female	NA	None	15Eb
Bat	Epomops buettikoferi	BG/11/22/135	Western	2022-11-16	Rainy season	Subadult	Female	NA	None	15Eb
Bat	Epomops franqueti	BG/11/22/128	Western	2022-11-16	Rainy season	Adult	Female	NA	None	16Ef
Bat	Epomops franqueti	BG/11/22/099	Western	2022-11-14	Rainy season	Adult	Female	NA	None	17Ef
Bat	Hypsignathus monstrosus	BG/11/22/127	Western	2022-11-16	Rainy season	Adult	Female	NA	None	18Hm
Bat	Nanonycteris veldkampii	BG/11/22/133	Western	2022-11-16	Rainy season	Adult	Female	NA	None	19Nv
Bat	Eidolon helvum	FK/10/22/038	Ashanti	2022-10-21	Rainy season	Subadult	Male	NA	None	1Eh
Bat	Eidolon helvum	FK/10/22/039	Ashanti	2022-10-22	Rainy season	Subadult	Male	NA	None	1Eh
Bat	Eidolon helvum	FK/10/22/040	Ashanti	2022-10-22	Rainy season	Subadult	Male	NA	None	1Eh
Bat	Eidolon helvum	FK/10/22/095	Ashanti	2022-10-24	Rainy season	Subadult	Male	NA	None	1Eh
Bat	Eidolon helvum	FK/10/22/034	Ashanti	2022-10-21	Rainy season	Subadult	Male	NA	Enlarged organs	20Eh
Bat	Eidolon helvum	FK/10/22/025	Ashanti	2022-10-20	Rainy season	Adult	Male	NA	Tumor growth at the reproduction region	20Eh
Bat	Epomops buettikoferi	FK/10/22/023	Ashanti	2022-10-20	Rainy season	Subadult	Male	NA	None	2Eb
Bat	Epomops buettikoferi	FK/10/22/030	Ashanti	2022-10-21	Rainy season	Adult	Female	NA	None	3Eb
Bat	Epomops buettikoferi	FK/10/22/033	Ashanti	2022-10-21	Rainy season	Adult	Female	NA	None	3Eb
Bat	Epomops franqueti	FK/10/22/029	Ashanti	2022-10-21	Rainy season	Adult	Male	NA	None	4Ef
Bat	Epomops franqueti	FK/10/22/032	Ashanti	2022-10-21	Rainy season	Subadult	Male	NA	None	4Ef
Bat	Epomops franqueti	FK/10/22/094	Ashanti	2022-10-24	Rainy season	Juvenile	Female	NA	None	4Ef
Bat	Epomops franqueti	FK/10/22/031	Ashanti	2022-10-21	Rainy season	Adult	Female	NA	None	5Ef
Bat	Epomops franqueti	FK/10/22/093	Ashanti	2022-10-24	Rainy season	Adult	Female	NA	None	5Ef
Bat	Nanonycteris veldkampii	FK/10/22/021	Ashanti	2022-10-19	Rainy season	Adult	Male	NA	None	6Nv
Bat	Nanonycteris veldkampii	FK/10/22/022	Ashanti	2022-10-19	Rainy season	Adult	Male	NA	None	6Nv
Bat	Nanonycteris veldkampii	FK/10/22/024	Ashanti	2022-10-20	Rainy season	Adult	Male	NA	None	6Nv
Bat	Nanonycteris veldkampii	FK/10/22/026	Ashanti	2022-10-20	Rainy season	Adult	Male	NA	None	6Nv
Bat	Nanonycteris veldkampii	FK/10/22/027	Ashanti	2022-10-20	Rainy season	Adult	Male	NA	None	7Nv
Bat	Nanonycteris veldkampii	FK/10/22/036	Ashanti	2022-10-21	Rainy season	Adult	Male	NA	None	7Nv
Bat	Nanonycteris veldkampii	FK/10/22/037	Ashanti	2022-10-21	Rainy season	Adult	Male	NA	None	7Nv
Bat	Nanonycteris veldkampii	FK/10/22/091	Ashanti	2022-10-24	Rainy season	Adult	Male	NA	None	7Nv
Bat	Nanonycteris veldkampii	FK/10/22/092	Ashanti	2022-10-24	Rainy season	Adult	Female	NA	None	8Nv
Bat	Nanonycteris veldkampii	FK/10/22/035	Ashanti	2022-10-21	Rainy season	Adult	Female	NA	None	8Nv
Bat	Lissonycteris angolensis	FK/10/22/028	Ashanti	2022-10-21	Rainy season	Subadult	Female	NA	None	9La
