# Supplementary material for: One Health Genomic Surveillance at Human–Animal Interfaces in Rural Ghana Reveals Underreported Viruses of Zoonotic and Economic Concern
Source: Viruses. 2026 Jun 3;18(6):644. doi: 10.3390/v18060644 (PMC13308164; doi:10.3390/v18060644)
Supplement: Supplementary file 1 [file viruses-18-00644-s001.zip › TableS2.xlsx]

## Sheet: PPV3
Accession	Country	Date
PX310535.1	Ghana	2023-07
MW030463.1	China	2018-07
MK378226.1	China	2017-04
MK378234.1	China	2017-04
MK378233.1	China	2017-04
MK378231.1	China	2017-04
MK378232.1	China	2017-04
MK378238.1	China	2017-04
MK378230.1	China	2017-04
MK378244.1	China	2017-04
MH884552.1	Italy	2016-10
KF225550.1	Cameroon	2012-02
KF225548.1	Cameroon	2012-02
KF225549.1	Cameroon	2012-02
KF225551.1	Germany	2008-11
PV540143.1	China	2024-09-04
PV540142.1	China	2024-08-26
PV540141.1	China	2024-08-22
PV540140.1	China	2024-05-10
PV540139.1	China	2024-04-24
PQ328184.1	China	2023-02-27
OR046030.1	China	2021-04-10
MZ577034.1	China	2020-04-25
MZ577033.1	China	2020-04-24
MZ577032.1	China	2018-05-19
MZ577031.1	China	2018-05-19
OP377040.1	South Korea	2016-11-24
OP377041.1	South Korea	2016-06-21
OP377042.1	South Korea	2016-05-16
OP377043.1	South Korea	2016-03-09
MK092410.1	China	2015-09-01
MK092409.1	China	2015-09-01
MK092412.1	China	2015-09-01
MK092411.1	China	2015-09-01
KC211901.1	China	2012-05-13
JF738366.1	Romania	2011-02-14
JF738367.1	Romania	2010-12-21
JF738364.1	Romania	2010-12-05
JF738362.1	Romania	2010-11-15
JF738357.1	Romania	2010-11-11
JF738368.1	Romania	2010-11-04
KY586145.1	Brazil	2008-05-12
GQ869540.1	Germany	2007-12-01
GQ869542.1	Germany	2007-11-25
GQ869543.1	Germany	2007-11-21
JF738351.1	Romania	2007-01-15
JF738350.1	Romania	2006-12-29
GQ869539.1	Germany	2005-11-14
EU200676.1	China	2005-06-27
OR435364.1	China	2022
OR435356.1	China	2022
OR435351.1	China	2022
OR435357.1	China	2022
OR435355.1	China	2022
OR435366.1	China	2022
OR435350.1	China	2022
OR435358.1	China	2022
OR435368.1	China	2022
OR435344.1	China	2022
OR435353.1	China	2022
OR435345.1	China	2022
OR435369.1	China	2022
OR435362.1	China	2022
OR435348.1	China	2022
OR435359.1	China	2022
OR435347.1	China	2022
OR435346.1	China	2022
OR435367.1	China	2022
OR435361.1	China	2022
OR435352.1	China	2022
OR435360.1	China	2022
OR349226.1	Colombia	2021
OR349227.1	Colombia	2021
OR349222.1	Colombia	2021
OR349223.1	Colombia	2021
OR349225.1	Colombia	2021
OR349224.1	Colombia	2021
MW853950.1	China	2018
MW711835.1	South Korea	2018
MW711834.1	South Korea	2017
MN326196.1	China	2017
MN326198.1	China	2017
KX827773.1	China	2015
KX827774.1	China	2015
KX827772.1	China	2015
KX827775.1	China	2015
KX827777.1	China	2015
KX827776.1	China	2015
JQ177079.1	China	2011
JQ177078.1	China	2011
JQ868703.1	Romania	2010
JQ868706.1	Romania	2010
JQ868700.1	Romania	2010
KC296751.1	Germany	2010
JQ868699.1	Romania	2010
KC296750.1	Germany	2010
JQ868702.1	Romania	2010
KC296752.1	Germany	2010
JQ868705.1	Romania	2010
JQ868701.1	Romania	2010
NC_038546.1	China	2005
MN326197.1	China	1999
MN326199.1	China	1999
MN326195.1	China	1998
MN326194.1	China	1998
MN326193.1	China	1997

## Sheet: CPV-2
Accession	Country	Host	Collection Date	Variant
PV418592.1	Australia	Canis lupus familiaris	2021-12	2a
MG583676.1	China	Bos grunniens	2015-11	2a
LC214970.1	Viet Nam	Canis lupus familiaris	2013-12	2a
OR667803.1	Iraq	Canis lupus familiaris	2022-06-18	2a
OR667802.1	Iraq	Canis lupus familiaris	2022-04-13	2a
OR667801.1	Iraq	Canis lupus familiaris	2022-04-03	2a
OR667800.1	Iraq	Canis lupus familiaris	2022-02-03	2a
OR451707.1	Iraq	Canis lupus familiaris	2022-02-03	2a
MW653249.1	Iran	Canis lupus familiaris	2020-02-02	2a
MW653256.1	Iran	Canis lupus familiaris	2020-02-02	2a
MW653250.1	Iran	Canis lupus familiaris	2020-02-02	2a
MT629886.1	Bangladesh	Canis lupus familiaris	2018-06-19	2a
MH545963.1	India	Canis lupus familiaris	2018-01-11	2a
MF416372.1	USA	Mus musculus	2015-05-14	2a
KT382542.1	China	Canis lupus familiaris	2014-11-20	2a
JQ268283.1	China	Canis lupus familiaris	2011-02-03	2a
OR230510.1	Brazil	Canis lupus familiaris	2023	2a
OR230511.1	Brazil	Canis lupus familiaris	2023	2a
OR230516.1	Brazil	Canis lupus familiaris	2023	2a
OR230514.1	Brazil	Canis lupus familiaris	2023	2a
OR230512.1	Brazil	Canis lupus familiaris	2023	2a
OR230515.1	Brazil	Canis lupus familiaris	2023	2a
ON322783.1	China	Canis lupus familiaris	2020	2a
ON322830.1	China	Canis lupus familiaris	2020	2a
ON322775.1	China	Canis lupus familiaris	2020	2a
ON322762.1	China	Canis lupus familiaris	2020	2a
ON322752.1	China	Canis lupus familiaris	2020	2a
OR528751.1	Peru	Canis lupus familiaris	2019	2a
OR296278.1	India	Canis lupus familiaris	2019	2a
OR296282.1	India	Canis lupus familiaris	2019	2a
OR296283.1	India	Canis lupus familiaris	2019	2a
OR296285.1	India	Canis lupus familiaris	2019	2a
OR296279.1	India	Canis lupus familiaris	2019	2a
OR296280.1	India	Canis lupus familiaris	2019	2a
OR296288.1	India	Canis lupus familiaris	2019	2a
OR296281.1	India	Canis lupus familiaris	2019	2a
OR296286.1	India	Canis lupus familiaris	2019	2a
OR296287.1	India	Canis lupus familiaris	2019	2a
MZ362882.1	Australia	Canis lupus familiaris	2019	2a
OM640097.1	Canada	Canis lupus familiaris	2019	2a
OK384305.1	China	Canis lupus familiaris	2019	2a
OK384306.1	China	Canis lupus familiaris	2019	2a
OK384307.1	China	Canis lupus familiaris	2019	2a
OR437365.1	Colombia	Canis lupus familiaris	2018	2a
OK888588.1	Uruguay	Canis lupus familiaris	2018	2a
OM640099.1	Canada	Canis lupus familiaris	2018	2a
OM640102.1	Canada	Canis lupus familiaris	2018	2a
MH476593.1	China	Canis lupus familiaris	2017	2a
MH476586.1	China	Canis lupus familiaris	2017	2a
MH476582.1	China	Canis lupus familiaris	2017	2a
MH476590.1	China	Canis lupus familiaris	2017	2a
MH476589.1	China	Canis lupus familiaris	2017	2a
MH476580.1	China	Canis lupus familiaris	2017	2a
OK888556.1	Argentina	Canis lupus familiaris	2017	2a
MK144546.1	South Korea	Canis lupus familiaris	2017	2a
MK144545.1	South Korea	Canis lupus familiaris	2017	2a
OK888589.1	Uruguay	Canis lupus familiaris	2017	2a
MT106238.1	Viet Nam	Canis lupus familiaris	2017	2a
OM640100.1	Canada	Canis lupus familiaris	2017	2a
OP957419.1	China	Canis lupus familiaris	2016	2a
OR437364.1	Colombia	Canis lupus familiaris	2016	2a
OK888585.1	Uruguay	Canis lupus familiaris	2016	2a
OK888586.1	Uruguay	Canis lupus familiaris	2016	2a
OK888587.1	Uruguay	Canis lupus familiaris	2016	2a
MW889095.1	Peru	Canis lupus familiaris	2016	2a
MW889103.1	Peru	Canis lupus familiaris	2016	2a
MW889115.1	Peru	Canis lupus familiaris	2016	2a
MW889096.1	Peru	Canis lupus familiaris	2016	2a
MW889104.1	Peru	Canis lupus familiaris	2016	2a
MW889098.1	Peru	Canis lupus familiaris	2016	2a
MW889109.1	Peru	Canis lupus familiaris	2016	2a
MW889113.1	Peru	Canis lupus familiaris	2016	2a
MW889100.1	Peru	Canis lupus familiaris	2016	2a
MW889111.1	Peru	Canis lupus familiaris	2016	2a
MW889105.1	Peru	Canis lupus familiaris	2016	2a
OK888582.1	Uruguay	Canis lupus familiaris	2015	2a
OK888584.1	Uruguay	Canis lupus familiaris	2015	2a
OK888583.1	Uruguay	Canis lupus familiaris	2015	2a
OR437363.1	Colombia	Canis lupus familiaris	2014	2a
OR437366.1	Colombia	Canis lupus familiaris	2014	2a
KR002800.1	China	Canis lupus familiaris	2014	2a
KR002805.1	China	Canis lupus familiaris	2014	2a
KR002803.1	China	Canis lupus familiaris	2014	2a
OK888578.1	Uruguay	Canis lupus familiaris	2014	2a
OK888579.1	Uruguay	Canis lupus familiaris	2014	2a
OK888580.1	Uruguay	Canis lupus familiaris	2014	2a
KR002802.1	China	Canis lupus familiaris	2014	2a
KR002804.1	China	Canis lupus familiaris	2014	2a
KR002801.1	China	Canis lupus familiaris	2014	2a
KR002792.1	China	Canis lupus familiaris	2013	2a
OK888570.1	Uruguay	Canis lupus familiaris	2013	2a
OK888573.1	Uruguay	Canis lupus familiaris	2013	2a
OK888571.1	Uruguay	Canis lupus familiaris	2013	2a
OK888572.1	Uruguay	Canis lupus familiaris	2013	2a
OK888574.1	Uruguay	Canis lupus familiaris	2013	2a
KR002794.1	China	Canis lupus familiaris	2013	2a
KR002797.1	China	Canis lupus familiaris	2013	2a
KR002798.1	China	Canis lupus familiaris	2013	2a
KR002795.1	China	Canis lupus familiaris	2013	2a
OR528745.1	Ecuador	Canis lupus familiaris	2012	2a
OK888560.1	Uruguay	Canis lupus familiaris	2012	2a
OK888562.1	Uruguay	Canis lupus familiaris	2012	2a
OK888563.1	Uruguay	Canis lupus familiaris	2012	2a
OK888568.1	Uruguay	Canis lupus familiaris	2012	2a
KM457139.1	Uruguay	Canis lupus familiaris	2011	2a
KM457136.1	Uruguay	Canis lupus familiaris	2011	2a
KM457137.1	Uruguay	Canis lupus familiaris	2011	2a
KM457143.1	Uruguay	Canis lupus familiaris	2011	2a
KM457135.1	Uruguay	Canis lupus familiaris	2011	2a
KM457140.1	Uruguay	Canis lupus familiaris	2011	2a
MF177265.1	Ecuador	Canis lupus familiaris	2011	2a
MF177268.1	Ecuador	Canis lupus familiaris	2011	2a
MF177276.1	Ecuador	Canis lupus familiaris	2011	2a
MF177277.1	Ecuador	Canis lupus familiaris	2011	2a
OR528754.1	Uruguay	Canis lupus familiaris	2010	2a
KM457102.1	Uruguay	Canis lupus familiaris	2010	2a
KM457133.1	Uruguay	Canis lupus familiaris	2010	2a
OR528753.1	Uruguay	Canis lupus familiaris	2006	2a
MF177281.1	Uruguay	Canis lupus familiaris	2006	2a
MF177241.1	Argentina	Canis lupus familiaris	2003	2a
MF177231.1	Italy	Canis lupus familiaris	2000	2a
MF177233.1	Italy	Canis lupus familiaris	1999	2a
MF177224.1	Italy	Canis lupus familiaris	1997	2a
KX774249.1	Brazil	Canis lupus familiaris	2014-09	2b
ON733252.1	Hungary	Canis lupus familiaris	2021-07-02	2b
MW539053.1	Turkey	Canis lupus familiaris	2020-08-22	2b
MW653251.1	Iran	Canis lupus familiaris	2020-02-02	2b
MW653252.1	Iran	Canis lupus familiaris	2020-02-02	2b
JQ268284.1	China	Canis lupus familiaris	2011-02-03	2b
OM721656.1	Turkey	Canis lupus familiaris	2021	2b
MZ362881.1	Australia	Canis lupus familiaris	2019	2b
OM721655.1	Turkey	Canis lupus familiaris	2019	2b
MH476588.1	China	Canis lupus familiaris	2017	2b
OR528750.1	Peru	Canis lupus familiaris	2017	2b
MW889118.1	Peru	Canis lupus familiaris	2017	2b
OM640101.1	Canada	Canis lupus familiaris	2017	2b
MW889099.1	Peru	Canis lupus familiaris	2016	2b
MW889101.1	Peru	Canis lupus familiaris	2016	2b
KX774250.1	Brazil	Canis lupus familiaris	2016	2b
KX774252.1	Brazil	Canis lupus familiaris	2015	2b
KX774251.1	Brazil	Canis lupus familiaris	2015	2b
OR528749.1	Argentina	Canis lupus familiaris	2013	2b
KR002793.1	China	Canis lupus familiaris	2013	2b
KR002799.1	China	Canis lupus familiaris	2013	2b
KR002796.1	China	Canis lupus familiaris	2013	2b
MF177258.1	Brazil	Canis lupus familiaris	2013	2b
MF177251.1	Brazil	Canis lupus familiaris	2013	2b
MF177259.1	Brazil	Canis lupus familiaris	2013	2b
MF177256.1	Brazil	Canis lupus familiaris	2013	2b
MF177269.1	Ecuador	Canis lupus familiaris	2011	2b
MF177280.1	Ecuador	Canis lupus familiaris	2011	2b
MF177246.1	Argentina	Canis lupus familiaris	2009	2b
MF177226.1	Italy	Canis lupus familiaris	1999	2b
MF177225.1	Italy	Canis lupus familiaris	1998	2b
MF177232.1	Italy	Canis lupus familiaris	1998	2b
PV784947.1	Kazakhstan	Canis lupus familiaris	2024-11	2c
PZ284985.1	Ghana	Canis lupus familiaris	2023-08	2c
MW811188.1	China	Canis lupus familiaris	2020-05	2c
MW650830.1	China	Canis lupus familiaris	2020-04	2c
MT010564.1	China	Canis lupus familiaris	2018-08	2c
MG013488.1	China	Canis lupus familiaris	2017-10	2c
MH711894.1	Thailand	Canis lupus familiaris	2016-10	2c
MH711902.1	Thailand	Felis catus	2016-10	2c
KU508693.1	Australia	Canis lupus familiaris	2015-12	2c
KU508692.1	Australia	Canis lupus familiaris	2015-10	2c
KU508691.1	Australia	Canis lupus familiaris	2015-03	2c
LC214969.1	Viet Nam	Canis lupus familiaris	2013-10	2c
PQ436980.1	Spain	Canis lupus familiaris	2024-03-07	2c
MW811189.1	China	Canis lupus familiaris	2020-06-26	2c
OP611195.1	Gabon	Canis lupus familiaris	2019-02-28	2c
OP611196.1	Gabon	Canis lupus familiaris	2019-02-28	2c
MN832850.1	Taiwan	Pholidota sp	2018-12-05	2c
MH660909.1	Mongolia	Canis lupus familiaris	2017-03-01	2c
KU508407.1	Italy	Canis lupus familiaris	2009-09-10	2c
PZ284984.1	Ghana	Canis lupus familiaris	2023	2c
OR296260.1	India	Canis lupus familiaris	2023	2c
OR296262.1	India	Canis lupus familiaris	2023	2c
OR296268.1	India	Canis lupus familiaris	2023	2c
OR296271.1	India	Canis lupus familiaris	2023	2c
OR296272.1	India	Canis lupus familiaris	2023	2c
OR296266.1	India	Canis lupus familiaris	2023	2c
OR296269.1	India	Canis lupus familiaris	2023	2c
OR296270.1	India	Canis lupus familiaris	2023	2c
OR296267.1	India	Canis lupus familiaris	2023	2c
OR296265.1	India	Canis lupus familiaris	2023	2c
OR296274.1	India	Canis lupus familiaris	2023	2c
OR296276.1	India	Canis lupus familiaris	2023	2c
OR296263.1	India	Canis lupus familiaris	2023	2c
OR296275.1	India	Canis lupus familiaris	2023	2c
OR296264.1	India	Canis lupus familiaris	2023	2c
OR296273.1	India	Canis lupus familiaris	2023	2c
OR296261.1	India	Canis lupus familiaris	2023	2c
OR296277.1	India	Canis lupus familiaris	2023	2c
OR063911.1	USA	Canis lupus familiaris	2022	2c
ON322840.1	China	Canis lupus familiaris	2021	2c
ON322837.1	China	Canis lupus familiaris	2021	2c
ON322842.1	China	Canis lupus familiaris	2021	2c
ON322845.1	China	Canis lupus familiaris	2021	2c
ON322839.1	China	Canis lupus familiaris	2021	2c
ON322844.1	China	Canis lupus familiaris	2021	2c
ON322838.1	China	Canis lupus familiaris	2021	2c
ON322841.1	China	Canis lupus familiaris	2021	2c
OQ198119.1	China	Canis lupus familiaris	2021	2c
ON322751.1	China	Canis lupus familiaris	2020	2c
ON322766.1	China	Canis lupus familiaris	2020	2c
ON322823.1	China	Canis lupus familiaris	2020	2c
ON322753.1	China	Canis lupus familiaris	2020	2c
ON322754.1	China	Canis lupus familiaris	2020	2c
ON322757.1	China	Canis lupus familiaris	2020	2c
ON322761.1	China	Canis lupus familiaris	2020	2c
ON322760.1	China	Canis lupus familiaris	2020	2c
ON322798.1	China	Canis lupus familiaris	2020	2c
ON322810.1	China	Canis lupus familiaris	2020	2c
ON322811.1	China	Canis lupus familiaris	2020	2c
ON322836.1	China	Canis lupus familiaris	2020	2c
ON322831.1	China	Canis lupus familiaris	2020	2c
ON322794.1	China	Canis lupus familiaris	2020	2c
ON322816.1	China	Canis lupus familiaris	2020	2c
ON322808.1	China	Canis lupus familiaris	2020	2c
ON322758.1	China	Canis lupus familiaris	2020	2c
ON322793.1	China	Canis lupus familiaris	2020	2c
ON322824.1	China	Canis lupus familiaris	2020	2c
ON322759.1	China	Canis lupus familiaris	2020	2c
ON322806.1	China	Canis lupus familiaris	2020	2c
ON322767.1	China	Canis lupus familiaris	2020	2c
ON322776.1	China	Canis lupus familiaris	2020	2c
ON322814.1	China	Canis lupus familiaris	2020	2c
ON322819.1	China	Canis lupus familiaris	2020	2c
ON322821.1	China	Canis lupus familiaris	2020	2c
ON322778.1	China	Canis lupus familiaris	2020	2c
ON322789.1	China	Canis lupus familiaris	2020	2c
ON322826.1	China	Canis lupus familiaris	2020	2c
ON322834.1	China	Canis lupus familiaris	2020	2c
ON322755.1	China	Canis lupus familiaris	2020	2c
ON322756.1	China	Canis lupus familiaris	2020	2c
ON322782.1	China	Canis lupus familiaris	2020	2c
ON322785.1	China	Canis lupus familiaris	2020	2c
ON322812.1	China	Canis lupus familiaris	2020	2c
ON322825.1	China	Canis lupus familiaris	2020	2c
ON322788.1	China	Canis lupus familiaris	2020	2c
ON322797.1	China	Canis lupus familiaris	2020	2c
ON322807.1	China	Canis lupus familiaris	2020	2c
ON322847.1	China	Canis lupus familiaris	2020	2c
ON322791.1	China	Canis lupus familiaris	2020	2c
ON322792.1	China	Canis lupus familiaris	2020	2c
ON322786.1	China	Canis lupus familiaris	2020	2c
ON322802.1	China	Canis lupus familiaris	2020	2c
ON322803.1	China	Canis lupus familiaris	2020	2c
ON322833.1	China	Canis lupus familiaris	2020	2c
ON322787.1	China	Canis lupus familiaris	2020	2c
ON322795.1	China	Canis lupus familiaris	2020	2c
ON322774.1	China	Canis lupus familiaris	2020	2c
ON322777.1	China	Canis lupus familiaris	2020	2c
ON322796.1	China	Canis lupus familiaris	2020	2c
ON322784.1	China	Canis lupus familiaris	2020	2c
ON322835.1	China	Canis lupus familiaris	2020	2c
ON322768.1	China	Canis lupus familiaris	2020	2c
ON322827.1	China	Canis lupus familiaris	2020	2c
OK384308.1	China	Canis lupus familiaris	2019	2c
OM640098.1	Canada	Canis lupus familiaris	2018	2c
MH476583.1	China	Canis lupus familiaris	2017	2c
MH476584.1	China	Canis lupus familiaris	2017	2c
MH476581.1	China	Canis lupus familiaris	2017	2c
MH476585.1	China	Canis lupus familiaris	2017	2c
MH476587.1	China	Canis lupus familiaris	2017	2c
MH476592.1	China	Canis lupus familiaris	2017	2c
OR528752.1	Peru	Canis lupus familiaris	2017	2c
MT106228.1	Viet Nam	Canis lupus familiaris	2017	2c
MT106229.1	Viet Nam	Canis lupus familiaris	2017	2c
MT106230.1	Viet Nam	Canis lupus familiaris	2017	2c
MT106231.1	Viet Nam	Canis lupus familiaris	2017	2c
MT106232.1	Viet Nam	Canis lupus familiaris	2017	2c
MT106233.1	Viet Nam	Canis lupus familiaris	2017	2c
MT106234.1	Viet Nam	Canis lupus familiaris	2017	2c
MT106235.1	Viet Nam	Canis lupus familiaris	2017	2c
MT106236.1	Viet Nam	Canis lupus familiaris	2017	2c
MT106237.1	Viet Nam	Canis lupus familiaris	2017	2c
OK888557.1	Argentina	Canis lupus familiaris	2017	2c
OK888558.1	Argentina	Canis lupus familiaris	2017	2c
MW889120.1	Peru	Canis lupus familiaris	2017	2c
MW889116.1	Peru	Canis lupus familiaris	2017	2c
MK144544.1	South Korea	Canis lupus familiaris	2017	2c
MW889119.1	Peru	Canis lupus familiaris	2017	2c
MW889117.1	Peru	Canis lupus familiaris	2017	2c
MF805796.1	China	Canis lupus familiaris	2016	2c
MW889106.1	Peru	Canis lupus familiaris	2016	2c
MW889108.1	Peru	Canis lupus familiaris	2016	2c
MW889110.1	Peru	Canis lupus familiaris	2016	2c
MW889097.1	Peru	Canis lupus familiaris	2016	2c
MW889112.1	Peru	Canis lupus familiaris	2016	2c
MW889114.1	Peru	Canis lupus familiaris	2016	2c
OK888555.1	Argentina	Canis lupus familiaris	2015	2c
KY073269.1	Brazil	Canis lupus familiaris	2015	2c
MF177255.1	Brazil	Canis lupus familiaris	2014	2c
MF177257.1	Brazil	Canis lupus familiaris	2014	2c
MF177261.1	Brazil	Canis lupus familiaris	2013	2c
OK888575.1	Uruguay	Canis lupus familiaris	2013	2c
MH800217.1	Argentina	Nasua nasua	2013	2c
OR528747.1	Ecuador	Canis lupus familiaris	2012	2c
OK888567.1	Uruguay	Canis lupus familiaris	2012	2c
OK888559.1	Uruguay	Canis lupus familiaris	2012	2c
OK888566.1	Uruguay	Canis lupus familiaris	2012	2c
OK888569.1	Uruguay	Canis lupus familiaris	2012	2c
MF177260.1	Brazil	Canis lupus familiaris	2012	2c
OK888561.1	Uruguay	Canis lupus familiaris	2012	2c
OK888564.1	Uruguay	Canis lupus familiaris	2012	2c
MF177229.1	Albania	Canis lupus familiaris	2012	2c
OK888565.1	Uruguay	Canis lupus familiaris	2012	2c
KM457142.1	Uruguay	Canis lupus familiaris	2011	2c
MF177270.1	Ecuador	Canis lupus familiaris	2011	2c
MF177272.1	Ecuador	Canis lupus familiaris	2011	2c
MF177274.1	Ecuador	Canis lupus familiaris	2011	2c
MF177263.1	Ecuador	Canis lupus familiaris	2011	2c
MF177264.1	Ecuador	Canis lupus familiaris	2011	2c
MF177267.1	Ecuador	Canis lupus familiaris	2011	2c
MF177273.1	Ecuador	Canis lupus familiaris	2011	2c
KM457128.1	Uruguay	Canis lupus familiaris	2011	2c
MF177286.1	Uruguay	Canis lupus familiaris	2011	2c
KM457130.1	Uruguay	Canis lupus familiaris	2011	2c
KM457125.1	Uruguay	Canis lupus familiaris	2011	2c
KM457124.1	Uruguay	Canis lupus familiaris	2011	2c
KM457127.1	Uruguay	Canis lupus familiaris	2011	2c
KM457131.1	Uruguay	Canis lupus familiaris	2011	2c
KM457129.1	Uruguay	Canis lupus familiaris	2011	2c
MF177278.1	Ecuador	Canis lupus familiaris	2011	2c
MF177266.1	Ecuador	Canis lupus familiaris	2011	2c
MF177271.1	Ecuador	Canis lupus familiaris	2011	2c
OR528748.1	Argentina	Canis lupus familiaris	2010	2c
MF177285.1	Uruguay	Canis lupus familiaris	2010	2c
MF177247.1	Argentina	Canis lupus familiaris	2010	2c
MF177249.1	Argentina	Canis lupus familiaris	2010	2c
MF177252.1	Brazil	Canis lupus familiaris	2010	2c
MF177253.1	Brazil	Canis lupus familiaris	2010	2c
MF177248.1	Argentina	Canis lupus familiaris	2010	2c
KM457126.1	Uruguay	Canis lupus familiaris	2010	2c
KM457121.1	Uruguay	Canis lupus familiaris	2010	2c
KM457120.1	Uruguay	Canis lupus familiaris	2010	2c
KM457123.1	Uruguay	Canis lupus familiaris	2010	2c
MF177230.1	Italy	Canis lupus familiaris	2010	2c
KM457122.1	Uruguay	Canis lupus familiaris	2010	2c
MF177250.1	Brazil	Canis lupus familiaris	2010	2c
MF177254.1	Brazil	Canis lupus familiaris	2010	2c
KM457119.1	Uruguay	Canis lupus familiaris	2010	2c
MF177283.1	Uruguay	Canis lupus familiaris	2009	2c
MF177284.1	Uruguay	Canis lupus familiaris	2009	2c
MF177262.1	Paraguay	Canis lupus familiaris	2009	2c
MF177227.1	France	Canis lupus familiaris	2009	2c
KM457117.1	Uruguay	Canis lupus familiaris	2009	2c
KM457118.1	Uruguay	Canis lupus familiaris	2009	2c
MF177228.1	Italy	Canis lupus familiaris	2009	2c
KM457116.1	Uruguay	Canis lupus familiaris	2009	2c
KM457115.1	Uruguay	Canis lupus familiaris	2009	2c
MF177242.1	Argentina	Canis lupus familiaris	2008	2c
MF177244.1	Argentina	Canis lupus familiaris	2008	2c
KM457113.1	Uruguay	Canis lupus familiaris	2008	2c
MF177243.1	Argentina	Canis lupus familiaris	2008	2c
KM457111.1	Uruguay	Canis lupus familiaris	2008	2c
KM457114.1	Uruguay	Canis lupus familiaris	2008	2c
KM457112.1	Uruguay	Canis lupus familiaris	2008	2c
OR528746.1	Uruguay	Canis lupus familiaris	2007	2c
KM457107.1	Uruguay	Canis lupus familiaris	2007	2c
KM457109.1	Uruguay	Canis lupus familiaris	2007	2c
MF177237.1	Italy	Canis lupus familiaris	2007	2c
KM457108.1	Uruguay	Canis lupus familiaris	2007	2c
KM457106.1	Uruguay	Canis lupus familiaris	2006	2c
MF177235.1	Italy	Canis lupus familiaris	2006	2c
KM457104.1	Uruguay	Canis lupus familiaris	2006	2c
KM457105.1	Uruguay	Canis lupus familiaris	2006	2c
KM457103.1	Uruguay	Canis lupus familiaris	2006	2c
MF177282.1	Uruguay	Canis lupus familiaris	2006	2c
MF177238.1	Italy	Canis lupus familiaris	2005	2c
MF177236.1	Italy	Canis lupus familiaris	2004	2c
MF177234.1	Italy	Canis lupus familiaris	2003	2c
MF177240.1	Italy	Canis lupus familiaris	2002	2c
MF177239.1	Italy	Canis lupus familiaris	2001	2c

## Sheet: BovHepV
Accession	Country	Host	Date	Genotype	Subtype
KP641126.2	Germany	Bos_taurus	2014-04	1	A
KP641125.2	Germany	Bos_taurus	2014-04	1	A
NC_038432.1	Germany	Bos_taurus	2014-04	1	A
KP641124.2	Germany	Bos_taurus	2014-03	1	A
KP641123.1	Germany	Bos_taurus	2013-08	1	A
OR187831.1	Germany	Bos_taurus	2022	1	A
OR187834.1	Germany	Bos_taurus	2022	1	A
OR187833.1	Germany	Bos_taurus	2022	1	A
OR187832.1	Germany	Bos_taurus	2022	1	A
PZ284983.1	Ghana	Bos_taurus	2023-03	1	B
KP265950.1	Ghana	Bos_taurus	2011	1	B
NC_026797.1	Ghana	Bos_taurus	2011	1	B
KP265948.1	Ghana	Bos_taurus	2011	1	B
OU592967.1	Uganda	Bos_taurus	2018-18-12	1	C
KP265946.1	Ghana	Bos_taurus	2011	1	C
KP265947.1	Ghana	Bos_taurus	2011	1	C
MG781019.1	Brazil	Bos_taurus	2013	1	D
MG781018.1	Brazil	Bos_taurus	2013	1	D
PV578943.1	Australia	Bos_taurus	2021-03	1	E
PV578942.1	Australia	Bos_taurus	2021-03	1	E
OR543978.1	USA	Bos_taurus	2019-29-06	1	E
MG257794.1	China	Bos_taurus	2017	1	E
MG257793.1	China	Bos_taurus	2017	1	E
PX278190.1	Germany	Bos_taurus	2020	1	F
PX278192.1	Germany	Bos_taurus	2020	1	F
PX278191.1	Germany	Bos_taurus	2020	1	F
ON402464.1	Bulgaria	Bos_taurus	2018	1	F
PQ304368.1	China	Ovis_aries	2023-01-08	1	G
PQ304360.1	China	Bos_taurus	2023-01-08	1	G
PQ304366.1	China	Bos_taurus	2023-01-08	1	G
PQ304364.1	China	Bos_taurus	2023-01-08	1	G
PQ304362.1	China	Bos_taurus	2023-01-08	1	G
PQ304367.1	China	Bos_taurus	2023-01-08	1	G
PQ304365.1	China	Bos_taurus	2023-01-08	1	G
PQ304363.1	China	Bos_taurus	2023-01-08	1	G
PQ304361.1	China	Bos_taurus	2023-01-08	1	G
OM131409.1	China	Bos_taurus	2021-12-05	1	G
OM131410.1	China	Bos_taurus	2021-12-05	1	G
OP716808.1	China	Rhipicephalus_microplus	2021	1	G
OP716810.1	China	Rhipicephalus_microplus	2021	1	G
OP716813.1	China	Rhipicephalus_microplus	2021	1	G
OP716809.1	China	Rhipicephalus_microplus	2021	1	G
OP716812.1	China	Rhipicephalus_microplus	2021	1	G
OP716811.1	China	Rhipicephalus_microplus	2021	1	G
MN266284.1	China	Bos_taurus	2018	1	G
MN266283.1	China	Bos_taurus	2018	1	G
MN266285.1	China	Bos_taurus	2018	1	G
MW830376.1	China	Bos_taurus	2018	1	G
MZ540979.1	China	Rhipicephalus_microplus	2020	1	H
MZ221927.1	China	Rhipicephalus_microplus	2020	1	H
MZ540980.1	China	Rhipicephalus_microplus	2020	1	H
ON402465.1	Bulgaria	Bos_taurus	2018	1	K

## Sheet: RVA
Accession	Country	Host	Date	Genotype
LC776492.1	Japan	Sus scrofa	2021-06-29	R1
LC777981.1	Japan	Sus scrofa	2021-05-18	R1
MH238209.1	Spain	Sus scrofa	2017-09-01	R1
MH238210.1	Spain	Sus scrofa	2017-09-01	R1
MH238206.1	Spain	Sus scrofa	2017-07-01	R1
MH238205.1	Spain	Sus scrofa	2017-06-01	R1
MK936400.1	Spain	Sus scrofa	2017-03-16	R1
MH238195.1	Spain	Sus scrofa	2017-03-01	R1
PQ605530.1	China	Homo sapiens	2014-01-19	R1
MN066833.1	India	Homo sapiens	2012-12-19	R1
LC374206.1	Nepal	Homo sapiens	2010-12-08	R1
LC374173.1	Nepal	Homo sapiens	2010-01-19	R1
HG513045.1	Vietnam	Homo sapiens	2009-12-30	R1
LC374162.1	Nepal	Homo sapiens	2009-12-22	R1
LC367303.1	Nepal	Homo sapiens	2009-10-21	R1
LC374151.1	Nepal	Homo sapiens	2009-07-08	R1
LC364350.1	Nepal	Homo sapiens	2009-05-18	R1
LC374140.1	Nepal	Homo sapiens	2009-04-29	R1
LC367270.1	Nepal	Homo sapiens	2008-03-10	R1
LC372905.1	Nepal	Homo sapiens	2008-02-15	R1
LC367259.1	Nepal	Homo sapiens	2008-01-09	R1
LC372894.1	Nepal	Homo sapiens	2007-11-01	R1
LC372850.1	Nepal	Homo sapiens	2007-01-15	R1
LC372839.1	Nepal	Homo sapiens	2006-06-02	R1
LC372883.1	Nepal	Homo sapiens	2006-05-09	R1
LC368121.1	Nepal	Homo sapiens	2006-04-03	R1
LC368110.1	Nepal	Homo sapiens	2006-03-19	R1
LC372872.1	Nepal	Homo sapiens	2006-03-12	R1
LC368099.1	Nepal	Homo sapiens	2005-12-16	R1
LC368088.1	Nepal	Homo sapiens	2005-11-14	R1
LC751216.1	Japan	Homo sapiens	2019	R1
LC751217.1	Japan	Homo sapiens	2019	R1
LC751281.1	Japan	Homo sapiens	2019	R1
OQ440199.1	Croatia	Sus scrofa	2019	R1
PQ299889.1	Croatia	Sus scrofa	2019	R1
PQ299922.1	Croatia	Vulpes vulpes	2019	R1
ON992005.1	China	Homo sapiens	2018	R1
MZ066007.1	Benin	Homo sapiens	2017	R1
MZ065655.1	Benin	Homo sapiens	2016	R1
MT579369.1	Brazil	Homo sapiens	2015	R1
MT579401.1	Brazil	Homo sapiens	2015	R1
ON737599.1	Ghana	Homo sapiens	2015	R1
MN478973.1	USA	Homo sapiens	2014	R1
MN478985.1	USA	Homo sapiens	2014	R1
MT163193.1	Rwanda	Homo sapiens	2014	R1
MT579324.1	Brazil	Homo sapiens	2014	R1
MT579337.1	Brazil	Homo sapiens	2014	R1
MN632972.1	Rwanda	Homo sapiens	2013	R1
OR192417.1	India	Homo sapiens	2013	R1
OR192445.1	India	Homo sapiens	2012	R1
OR192447.1	India	Homo sapiens	2012	R1
KU738590.1	India	Homo sapiens	2011	R1
LC019052.1	Myanmar	Homo sapiens	2011	R1
MT579388.1	Brazil	Homo sapiens	2011	R1
OR192409.1	India	Homo sapiens	2010	R1
OR192450.1	India	Homo sapiens	2010	R1
JQ069954.1	Canada	Homo sapiens	2009	R1
OR192418.1	India	Homo sapiens	2009	R1
OR192456.1	India	Homo sapiens	2009	R1
OR192459.1	India	Homo sapiens	2009	R1
OR192419.1	India	Homo sapiens	2005	R1
KF835890.1	Hungary	Homo sapiens	2004	R1
DQ146660.1	Bangladesh	Homo sapiens	2003	R1
KF835892.1	Hungary	Homo sapiens	2002	R1
MT855075.1	South Africa	Homo sapiens	2002	R1
OR192420.1	India	Homo sapiens	2002	R1
MN746072.1	Lebanon	Homo sapiens	2011	R10
KP881903.1	Bangladesh	Homo sapiens	2008	R11
KP881969.1	Bangladesh	Homo sapiens	2008	R12
MN551598.1	Costa Rica	Carollia perspicillata	2010	R13
KJ751993.1	South Africa	Homo sapiens	2005	R13
LC277168.1	Zambia	Eidolon helvum	2014-12	R15
KX268743.1	Cameroon	Chiroptera	2014-05	R15
KX268765.1	Cameroon	Eidolon helvum	2014-05	R15
KX268754.1	Cameroon	Eidolon helvum	2014-04	R15
KX268787.1	Cameroon	Eidolon helvum	2013-12	R15
MN567261.1	Ghana	Eidolon helvum	2009	R15
KX268776.1	Cameroon	Eidolon helvum	2013-12	R16
PZ284986.1	Ghana	Eidolon helvum	2022-10-22	R16
KX420939.1	Saudi Arabia	Eidolon helvum	2012-10-24	R16
KU243542.1	China	Homo sapiens	2013	R18
KU243546.1	China	Homo sapiens	2013	R18
OP963658.1	China	Rousettus leschenaultii	2018	R19
OP963647.1	China	Eonycteris spelaea	2016	R19
KX814935.1	China	Rousettus leschenaultii	2005	R19
KJ751823.1	Burkina Faso	Homo sapiens	2009-01-01	R2
MZ066117.1	Benin	Homo sapiens	2018	R2
MZ066194.1	Benin	Homo sapiens	2018	R2
MZ066238.1	Benin	Homo sapiens	2018	R2
MZ066304.1	Benin	Homo sapiens	2018	R2
MZ066315.1	Benin	Homo sapiens	2018	R2
MZ066348.1	Benin	Homo sapiens	2018	R2
MZ066359.1	Benin	Homo sapiens	2018	R2
MZ066029.1	Benin	Homo sapiens	2017	R2
OR192360.1	India	Homo sapiens	2013	R2
LC158119.1	Zambia	Rhinolophus simulator	2012	R2
OR192354.1	India	Homo sapiens	2010	R2
JQ069907.1	Canada	Homo sapiens	2008	R2
LC704664.1	Zambia	Rousettus aegyptiacus	2018	R22
LC704642.1	Zambia	Rousettus aegyptiacus	2016	R22
LC704653.1	Zambia	Rousettus aegyptiacus	2016	R22
KJ020891.1	China	Chiroptera	2013-05-11	R3
KJ753147.1	South Africa	Homo sapiens	2006-05-24	R3
OP963636.1	China	Rhinolophus marshalli	2018	R3
ON221571.1	China	Rhinolophus affinis	2016	R3
KX814945.1	China	Hipposideros pomona	2015	R3
KX814924.1	China	Taphozous melanopogon	2015	R3
MN433617.1	Bulgaria	Rhinolophus blasii	2008	R3
MN539284.1	Bulgaria	Rhinolophus euryale	2008	R3
KP752648.1	Togo	Homo sapiens	2009	R4
KP882772.1	Mali	Homo sapiens	2008	R5
KP882783.1	Mali	Homo sapiens	2008	R6
KJ752469.1	South Africa	Homo sapiens	2007-10-18	R7
KP752934.1	South Africa	Homo sapiens	2004-08-17	R8
MN477225.1	Gabon	Macronycteris gigas	2009	R8
MN477236.1	Gabon	Macronycteris gigas	2009	R8
MN528075.1	Gabon	Macronycteris gigas	2009	R8
MN528086.1	Gabon	Macronycteris gigas	2009	R8
MN528101.1	Gabon	Macronycteris gigas	2009	R8
MN528116.1	Gabon	Macronycteris gigas	2009	R8
MN551587.1	Gabon	Macronycteris gigas	2009	R8
MN746061.1	Lebanon	Homo sapiens	2011	R9
