# Supplementary material for: One Health Genomic Surveillance at Human–Animal Interfaces in Rural Ghana Reveals Underreported Viruses of Zoonotic and Economic Concern
Source: Viruses. 2026 Jun 3;18(6):644. doi: 10.3390/v18060644 (PMC13308164; doi:10.3390/v18060644)
Supplement: Supplementary file 1 [file viruses-18-00644-s001.zip › TableS3.xlsx]

## Sheet: Sheet1
	Dataset	NCBI Virus Search Terms	NCBI Virus Filtering Criteria	Additional
	PPV3	Porcine parvovirus 3 [taxid: 1126384]; Porcine hokovirus [taxid: 494652]	Minimum length of at least 75% length of reference genome with metadata on location, date, and host	N/A
	CPV-2	Canine parvovirus 2 [taxid: 246878]	Minimum length of at least 4,000 bp with metadata on location, date, and host	N/A
	BovHepV	Bovine hepacivirus [taxid: 1633878]; Bovine hepacivirus N [taxid: 2652258]; Hepacivirus bovis [taxid: 3052226]	Minimum length of at least 75% length of reference genome with metadata on location, date, and host	N/A
	RVA segment 1	Rotavirus A [taxid: 28875]	Host: Chiroptera [taxid: 9397], Minimum length of at least 75% length of reference genome with metadata on location, date, and host	Retrieved the 100 most similar RVA sequences to our study genome according to BLASTN analysis
