# Supplementary material for: One Health Genomic Surveillance at Human–Animal Interfaces in Rural Ghana Reveals Underreported Viruses of Zoonotic and Economic Concern
Source: Viruses. 2026 Jun 3;18(6):644. doi: 10.3390/v18060644 (PMC13308164; doi:10.3390/v18060644)
Supplement: Supplementary file 1 [file viruses-18-00644-s001.zip › TableS4.xlsx]

## Sheet: PPV3
		Coding Region (4,842 nt)
	Comparison Sequence to PX310535.1	NT Diff	% Identity	P-Distance (Stnd Err)
	JF738364.1|Romania|Wild_Boar|2010-12-05	9	0.998	0.002 (0.001)
	MH884552.1|Italy|Wild_Boar|2016-10	12	0.998	0.003 (0.001)
	JF738367.1|Romania|Wild_Boar|2010-12-21	13	0.997	0.004 (0.001)
	JF738357.1|Romania|Wild_Boar|2010-11-11	21	0.996	0.006 (0.001)

## Sheet: CPV-2
		Coding Region (4,269 nt)
	Comparison Sequence to PZ284985.1|Ghana|Canis lupus familiaris|2023|2c	NT Diff	% Identity	P-Distance (Stnd Err)
	PZ284984.1|Ghana|Canis lupus familiaris|2023|2c	0	1	0
	ON322840.1|China|Canis lupus familiaris|2021|2c	6	0.999	0.002 (0.001)
	ON322761.1|China|Canis lupus familiaris|2020|2c	6	0.999	0.002 (0.001)
	ON322840.1|China|Canis lupus familiaris|2021|2c	6	0.999	0.002 (0.001)
	ON322761.1|China|Canis lupus familiaris|2020|2c	6	0.999	0.002 (0.001)
	ON322795.1|China|Canis lupus familiaris|2020|2c	7	0.998	0.002 (0.001)
	ON322795.1|China|Canis lupus familiaris|2020|2c	7	0.998	0.002 (0.001)

## Sheet: BovHepV
	Comparison to PZ284983.1|Ghana|2023			Coding Region (8,322 nt)
	Accession	Genotype	Subtype	NT Diff	% Identity	P-Distance (Stnd Err)
	KP265950.1|Ghana|Bos taurus|2011	1	B	652	0.921653	0.092 (0.003)
	KP265948.1|Ghana|Bos taurus|2011	1	B	665	0.920091	0.094 (0.003)
	NC 026797.1|Ghana|Bos taurus|2011	1	B	679	0.918409	0.096 (0.004)
	KP265947.1|Ghana|Bos taurus|2011	1	C	1178	0.858447	0.167 (0.005)
	KP265946.1|Ghana|Bos taurus|2011	1	C	1192	0.856765	0.169 (0.005)
	PV578943.1|Australia|Bos taurus|2021-03	1	E	1196	0.856285	0.169 (0.005)
	OR543978.1|USA|Bos taurus|2019-06-29	1	E	1197	0.856164	0.169 (0.005)
	OU592967.1|Uganda|Bos taurus|2018-12-18	1	C	1198	0.856044	0.169 (0.004)
	PV578942.1|Australia|Bos taurus|2021-03	1	E	1231	0.852079	0.174 (0.005)
	MG257793.1|China|Bos taurus|2017	1	E	1262	0.848354	0.178 (0.005)
	MG257794.1|China|Bos taurus|2017	1	E	1262	0.848354	0.178 (0.005)
	ON402464.1|Bulgaria|Bos taurus|2018	1	F	1272	0.847152	0.180 (0.005)
	PX278191.1|Germany|Bos taurus|2020	1	F	1300	0.843788	0.184 (0.005)
	PX278190.1|Germany|Bos taurus|2020	1	F	1304	0.843307	0.184 (0.005)
	PX278192.1|Germany|Bos taurus|2020	1	F	1307	0.842946	0.185 (0.005)
	MG781018.1|Brazil|Bos taurus|2013	1	D	1337	0.839342	0.189 (0.005)
	PQ304363.1|China|Bos taurus|2023-08-01	1	G	1350	0.837779	0.191 (0.005)
	PQ304366.1|China|Bos taurus|2023-08-01	1	G	1355	0.837179	0.192 (0.005)
	MG781019.1|Brazil|Bos taurus|2013	1	D	1356	0.837058	0.192 (0.005)
	NC 038432.1|Germany|Bos taurus|2014-04	1	A	1356	0.837058	0.192 (0.005)
	KP641125.2|Germany|Bos taurus|2014-04	1	A	1361	0.836458	0.192 (0.005)
	PQ304364.1|China|Bos taurus|2023-08-01	1	G	1364	0.836097	0.193 (0.004)
	PQ304361.1|China|Bos taurus|2023-08-01	1	G	1366	0.835857	0.193 (0.005)
	OR187834.1|Germany|Bos taurus|2022	1	A	1366	0.835857	0.193 (0.005)
	MZ221927.1|China|Rhipicephalus microplus|2020	1	H	1366	0.835857	0.193 (0.005)
	PQ304360.1|China|Bos taurus|2023-08-01	1	G	1367	0.835737	0.193 (0.005)
	PQ304367.1|China|Bos taurus|2023-08-01	1	G	1367	0.835737	0.193 (0.004)
	KP641124.2|Germany|Bos taurus|2014-03	1	A	1369	0.835496	0.194 (0.005)
	MN266283.1|China|Bos taurus|2018	1	G	1370	0.835376	0.194 (0.004)
	OR187832.1|Germany|Bos taurus|2022	1	A	1372	0.835136	0.194 (0.005)
	MN266284.1|China|Bos taurus|2018	1	G	1372	0.835136	0.194 (0.005)
	PQ304368.1|China|Ovis aries|2023-08-01	1	G	1375	0.834775	0.194 (0.004)
	OM131409.1|China|Bos taurus|2021-05-12	1	G	1375	0.834775	0.194 (0.005)
	OM131410.1|China|Bos taurus|2021-05-12	1	G	1375	0.834775	0.194 (0.005)
	MW830376.1|China|Bos taurus|2018	1	G	1375	0.834775	0.194 (0.004)
	MZ540979.1|China|Rhipicephalus microplus|2020	1	H	1376	0.834655	0.195 (0.005)
	MN266285.1|China|Bos taurus|2018	1	G	1377	0.834535	0.195 (0.004)
	OP716812.1|China|Rhipicephalus microplus|2021	1	G	1379	0.834295	0.195 (0.004)
	OR187833.1|Germany|Bos taurus|2022	1	A	1380	0.834174	0.195 (0.005)
	OP716813.1|China|Rhipicephalus microplus|2021	1	G	1381	0.834054	0.195 (0.004)
	MZ540980.1|China|Rhipicephalus microplus|2020	1	H	1381	0.834054	0.195 (0.005)
	PQ304362.1|China|Bos taurus|2023-08-01	1	G	1382	0.833934	0.195 (0.005)
	OP716808.1|China|Rhipicephalus microplus|2021	1	G	1382	0.833934	0.195 (0.004)
	OP716811.1|China|Rhipicephalus microplus|2021	1	G	1382	0.833934	0.195 (0.004)
	KP641123.1|Germany|Bos taurus|2013-08	1	A	1384	0.833694	0.196 (0.005)
	KP641126.2|Germany|Bos taurus|2014-04	1	A	1386	0.833453	0.196 (0.005)
	OR187831.1|Germany|Bos taurus|2022	1	A	1386	0.833453	0.196 (0.005)
	OP716810.1|China|Rhipicephalus microplus|2021	1	G	1386	0.833453	0.196 (0.004)
	OP716809.1|China|Rhipicephalus microplus|2021	1	G	1391	0.832853	0.197 (0.004)
	PQ304365.1|China|Bos taurus|2023-08-01	1	G	1420	0.829368	0.201 (0.005)
	ON402465.1|Bulgaria|Bos taurus|2018	1	K	1864	0.776015	0.264 (0.005)

## Sheet: RVA
		Comparison Sequence to PZ284986.1|Ghana|Eidolon helvum|2022		Coding Region (3,143 nt)
		Accession	Genotype	NT Diff	% Identity	P-Distance (Stnd Err)
		KX268776.1|Cameroon|Eidolon helvum|2013-12	R16	29	0.990773	0.023 (0.004)
		KX420939.1|Saudi Arabia|Eidolon helvum|2012-10-24	R16	39	0.987591	0.031 (0.005)
		KU243542.1|China|Homo sapiens|2013	R18	252	0.919822	0.197 (0.011)
		OR192409.1|India|Homo sapiens|2010	R1	257	0.918231	0.201 (0.011)
		KU243546.1|China|Homo sapiens|2013	R18	258	0.917913	0.202 (0.011)
		PQ299922.1|Croatia|Vulpes vulpes|2019	R1	259	0.917595	0.203 (0.010)
		KF835892.1|Hungary|Homo sapiens|2002	R1	263	0.916322	0.206 (0.010)
		KF835890.1|Hungary|Homo sapiens|2004	R1	265	0.915686	0.208 (0.010)
		MH238209.1|Spain|Sus scrofa|2017-09-01	R1	266	0.915367	0.208 (0.011)
		OR192354.1|India|Homo sapiens|2010	R2	267	0.915049	0.209 (0.012)
		MH238206.1|Spain|Sus scrofa|2017-07-01	R1	268	0.914731	0.210 (0.011)
		MK936400.1|Spain|Sus scrofa|2017-03-16	R1	268	0.914731	0.210 (0.011)
		LC751217.1|Japan|Homo sapiens|2019	R1	268	0.914731	0.210 (0.010)
		LC751216.1|Japan|Homo sapiens|2019	R1	268	0.914731	0.210 (0.010)
		LC751281.1|Japan|Homo sapiens|2019	R1	268	0.914731	0.210 (0.010)
		ON992005.1|China|Homo sapiens|2018	R1	268	0.914731	0.210 (0.010)
		MZ066007.1|Benin|Homo sapiens|2017	R1	268	0.914731	0.210 (0.010)
		JQ069907.1|Canada|Homo sapiens|2008	R2	268	0.914731	0.210 (0.012)
		HG513045.1|Vietnam|Homo sapiens|2009-12-30	R1	269	0.914413	0.211 (0.011)
		LC776492.1|Japan|Sus scrofa|2021-06-29	R1	270	0.914095	0.275 (0.012)
		MH238205.1|Spain|Sus scrofa|2017-06-01	R1	270	0.914095	0.265 (0.013)
		MH238195.1|Spain|Sus scrofa|2017-03-01	R1	270	0.914095	0.265 (0.013)
		OR192418.1|India|Homo sapiens|2009	R1	270	0.914095	0.211 (0.011)
		MH238210.1|Spain|Sus scrofa|2017-09-01	R1	271	0.913777	0.273 (0.013)
		ON737599.1|Ghana|Homo sapiens|2015	R1	271	0.913777	0.212 (0.010)
		OR192360.1|India|Homo sapiens|2013	R2	271	0.913777	0.212 (0.013)
		KJ751823.1|Burkina Faso|Homo sapiens|2009-01-01	R2	272	0.913458	0.213 (0.010)
		MZ066238.1|Benin|Homo sapiens|2018	R2	272	0.913458	0.213 (0.013)
		MZ066194.1|Benin|Homo sapiens|2018	R2	272	0.913458	0.213 (0.013)
		MZ066359.1|Benin|Homo sapiens|2018	R2	272	0.913458	0.213 (0.012)
		MZ066315.1|Benin|Homo sapiens|2018	R2	272	0.913458	0.213 (0.012)
		MZ066304.1|Benin|Homo sapiens|2018	R2	272	0.913458	0.213 (0.012)
		MZ066348.1|Benin|Homo sapiens|2018	R2	272	0.913458	0.213 (0.012)
		OR192417.1|India|Homo sapiens|2013	R1	272	0.913458	0.213 (0.011)
		JQ069954.1|Canada|Homo sapiens|2009	R1	272	0.913458	0.213 (0.010)
		KP881903.1|Bangladesh|Homo sapiens|2008	R11	272	0.913458	0.213 (0.010)
		KP881969.1|Bangladesh|Homo sapiens|2008	R12	272	0.913458	0.213 (0.010)
		KP882772.1|Mali|Homo sapiens|2008	R5	272	0.913458	0.213 (0.010)
		KP882783.1|Mali|Homo sapiens|2008	R6	272	0.913458	0.213 (0.010)
		OR192420.1|India|Homo sapiens|2002	R1	272	0.913458	0.213 (0.010)
		PQ605530.1|China|Homo sapiens|2014-01-19	R1	273	0.91314	0.269 (0.012)
		MN066833.1|India|Homo sapiens|2012-12-19	R1	273	0.91314	0.273 (0.012)
		LC372883.1|Nepal|Homo sapiens|2006-05-09	R1	273	0.91314	0.274 (0.012)
		LC368121.1|Nepal|Homo sapiens|2006-04-03	R1	273	0.91314	0.274 (0.012)
		LC372872.1|Nepal|Homo sapiens|2006-03-12	R1	273	0.91314	0.274 (0.012)
		LC368099.1|Nepal|Homo sapiens|2005-12-16	R1	273	0.91314	0.274 (0.012)
		MZ066117.1|Benin|Homo sapiens|2018	R2	273	0.91314	0.214 (0.013)
		MT579369.1|Brazil|Homo sapiens|2015	R1	273	0.91314	0.214 (0.011)
		MT163193.1|Rwanda|Homo sapiens|2014	R1	273	0.91314	0.214 (0.010)
		OR192447.1|India|Homo sapiens|2012	R1	273	0.91314	0.214 (0.010)
		KU738590.1|India|Homo sapiens|2011	R1	273	0.91314	0.214 (0.010)
		MT579388.1|Brazil|Homo sapiens|2011	R1	273	0.91314	0.214 (0.011)
		KP752648.1|Togo|Homo sapiens|2009	R4	273	0.91314	0.214 (0.010)
		MT855075.1|South Africa|Homo sapiens|2002	R1	273	0.91314	0.214 (0.010)
		LC777981.1|Japan|Sus scrofa|2021-05-18	R1	274	0.912822	0.269 (0.012)
		LC374162.1|Nepal|Homo sapiens|2009-12-22	R1	274	0.912822	0.273 (0.012)
		LC374151.1|Nepal|Homo sapiens|2009-07-08	R1	274	0.912822	0.274 (0.012)
		LC364350.1|Nepal|Homo sapiens|2009-05-18	R1	274	0.912822	0.274 (0.012)
		LC374140.1|Nepal|Homo sapiens|2009-04-29	R1	274	0.912822	0.274 (0.012)
		LC367270.1|Nepal|Homo sapiens|2008-03-10	R1	274	0.912822	0.273 (0.012)
		LC372905.1|Nepal|Homo sapiens|2008-02-15	R1	274	0.912822	0.273 (0.012)
		LC367259.1|Nepal|Homo sapiens|2008-01-09	R1	274	0.912822	0.273 (0.012)
		LC372894.1|Nepal|Homo sapiens|2007-11-01	R1	274	0.912822	0.273 (0.012)
		LC372850.1|Nepal|Homo sapiens|2007-01-15	R1	274	0.912822	0.273 (0.012)
		LC372839.1|Nepal|Homo sapiens|2006-06-02	R1	274	0.912822	0.273 (0.012)
		KJ753147.1|South Africa|Homo sapiens|2006-05-24	R3	274	0.912822	0.274 (0.012)
		LC368110.1|Nepal|Homo sapiens|2006-03-19	R1	274	0.912822	0.273 (0.013)
		LC368088.1|Nepal|Homo sapiens|2005-11-14	R1	274	0.912822	0.273 (0.012)
		KP752934.1|South Africa|Homo sapiens|2004-08-17	R8	274	0.912822	0.273 (0.012)
		MZ066029.1|Benin|Homo sapiens|2017	R2	274	0.912822	0.264 (0.012)
		MT579401.1|Brazil|Homo sapiens|2015	R1	274	0.912822	0.272 (0.012)
		MT579337.1|Brazil|Homo sapiens|2014	R1	274	0.912822	0.215 (0.010)
		MT579324.1|Brazil|Homo sapiens|2014	R1	274	0.912822	0.215 (0.011)
		OR192445.1|India|Homo sapiens|2012	R1	274	0.912822	0.215 (0.010)
		LC019052.1|Myanmar|Homo sapiens|2011	R1	274	0.912822	0.215 (0.010)
		OR192450.1|India|Homo sapiens|2010	R1	274	0.912822	0.215 (0.010)
		OR192456.1|India|Homo sapiens|2009	R1	274	0.912822	0.215 (0.010)
		OR192459.1|India|Homo sapiens|2009	R1	274	0.912822	0.215 (0.010)
		OR192419.1|India|Homo sapiens|2005	R1	274	0.912822	0.215 (0.010)
		KJ751993.1|South Africa|Homo sapiens|2005	R13	274	0.912822	0.215 (0.010)
		DQ146660.1|Bangladesh|Homo sapiens|2003	R1	274	0.912822	0.215 (0.010)
		LC374206.1|Nepal|Homo sapiens|2010-12-08	R1	275	0.912504	0.274 (0.012)
		LC374173.1|Nepal|Homo sapiens|2010-01-19	R1	275	0.912504	0.274 (0.012)
		LC367303.1|Nepal|Homo sapiens|2009-10-21	R1	275	0.912504	0.274 (0.012)
		KJ752469.1|South Africa|Homo sapiens|2007-10-18	R7	275	0.912504	0.271 (0.012)
		MZ065655.1|Benin|Homo sapiens|2016	R1	275	0.912504	0.275 (0.012)
		MN478973.1|USA|Homo sapiens|2014	R1	275	0.912504	0.276 (0.012)
		MN478985.1|USA|Homo sapiens|2014	R1	275	0.912504	0.276 (0.012)
		MN632972.1|Rwanda|Homo sapiens|2013	R1	275	0.912504	0.274 (0.012)
		MN746061.1|Lebanon|Homo sapiens|2011	R9	275	0.912504	0.274 (0.012)
		MN746072.1|Lebanon|Homo sapiens|2011	R10	275	0.912504	0.274 (0.012)
		LC158119.1|Zambia|Rhinolophus simulator|2012	R2	276	0.912186	0.273 (0.012)
		OQ440199.1|Croatia|Sus scrofa|2019	R1	278	0.911549	0.270 (0.012)
		PQ299889.1|Croatia|Sus scrofa|2019	R1	279	0.911231	0.271 (0.013)
		MN528075.1|Gabon|Macronycteris gigas|2009	R8	281	0.910595	0.250 (0.010)
		MN528101.1|Gabon|Macronycteris gigas|2009	R8	281	0.910595	0.250 (0.010)
		MN477225.1|Gabon|Macronycteris gigas|2009	R8	281	0.910595	0.250 (0.010)
		MN477236.1|Gabon|Macronycteris gigas|2009	R8	281	0.910595	0.250 (0.010)
		MN551587.1|Gabon|Macronycteris gigas|2009	R8	281	0.910595	0.250 (0.010)
		MN528086.1|Gabon|Macronycteris gigas|2009	R8	281	0.910595	0.250 (0.010)
		MN528116.1|Gabon|Macronycteris gigas|2009	R8	281	0.910595	0.250 (0.010)
		KJ020891.1|China|Chiroptera|2013-05-11	R3	287	0.908686	0.258 (0.012)
		ON221571.1|China|Rhinolophus affinis|2016	R3	291	0.907413	0.256 (0.012)
		OP963636.1|China|Rhinolophus marshalli|2018	R3	292	0.907095	0.260 (0.012)
		LC704664.1|Zambia|Rousettus aegyptiacus|2018	R22	295	0.906141	0.276 (0.011)
		MN433617.1|Bulgaria|Rhinolophus blasii|2008	R3	297	0.905504	0.233 (0.011)
		MN539284.1|Bulgaria|Rhinolophus euryale|2008	R3	298	0.905186	0.233 (0.011)
		LC704653.1|Zambia|Rousettus aegyptiacus|2016	R22	299	0.904868	0.273 (0.011)
		LC704642.1|Zambia|Rousettus aegyptiacus|2016	R22	300	0.90455	0.274 (0.011)
		KX814945.1|China|Hipposideros pomona|2015	R3	301	0.904232	0.278 (0.011)
		KX814924.1|China|Taphozous melanopogon|2015	R3	303	0.903595	0.273 (0.012)
		MN551598.1|Costa Rica|Carollia perspicillata|2010	R13	331	0.894687	0.236 (0.011)
		LC277168.1|Zambia|Eidolon helvum|2014-12	R15	336	0.893096	0.263 (0.012)
		KX268743.1|Cameroon|Chiroptera|2014-05	R15	337	0.892778	0.064 (0.007)
		KX268754.1|Cameroon|Eidolon helvum|2014-04	R15	337	0.892778	0.064 (0.007)
		KX268765.1|Cameroon|Eidolon helvum|2014-05	R15	340	0.891823	0.061 (0.007)
		KX268787.1|Cameroon|Eidolon helvum|2013-12	R15	343	0.890869	0.066 (0.007)
		MN567261.1|Ghana|Eidolon helvum|2009	R15	344	0.89055	0.060 (0.007)
		OP963658.1|China|Rousettus leschenaultii|2018	R19	381	0.878778	0.291 (0.013)
		KX814935.1|China|Rousettus leschenaultii|2005	R19	383	0.878142	0.307 (0.013)
		OP963647.1|China|Eonycteris spelaea|2016	R19	386	0.877187	0.289 (0.013)
