# Supplementary material for: One Health Genomic Surveillance at Human–Animal Interfaces in Rural Ghana Reveals Underreported Viruses of Zoonotic and Economic Concern
Source: Viruses. 2026 Jun 3;18(6):644. doi: 10.3390/v18060644 (PMC13308164; doi:10.3390/v18060644)
Supplement: Supplementary file 1 [file viruses-18-00644-s001.zip › TableS5.xlsx]

## Sheet: Sheet1
	Virus	Evolutionary Rate (substitutions/site/year)
	PPV3	0.00044012
	CPV-2	0.00061923
	BovHepV	0.0017851
	RVA segment 1	0.017421
